# Supplementary material for: MicroRNA Profiles of Maternal and Neonatal Endothelial Progenitor Cells in Preeclampsia
Source: Int J Mol Sci. 2021 May 18;22(10):5320. doi: 10.3390/ijms22105320 (PMC8158476; doi:10.3390/ijms22105320)
Supplement: Supplementary file 1 [file ijms-22-05320-s001.zip]

Archive with 2 entries (2 files):
- Supplemental Figures_Tables_proof_final.pdf
- Suppl_Table_2.xls
